# Supplementary material for: Identifying gene expression signatures of oncolytic virus response in patient-derived pancreatic ductal adenocarcinoma organoids
Source: Mol Ther Oncol. 2025 Sep 23;33(4):201064. doi: 10.1016/j.omton.2025.201064 (PMC12546772; doi:10.1016/j.omton.2025.201064)
Supplement: Table S1. Cancer signature gene panel [file mmc1.xlsx]

## Sheet: Sheet1
Table S1. Cancer signature gene panel
Gene	Exon/Hotspot
CDKN2A	All exons
KEAP1	All exons
PTEN	All exons
STK11	All exons
TP53	All exons
AKT1	Exon (3)
AKT2	Exon (3)
AKT3	Exon (2)
ALK	Exon (20, 22-25)
APC	Exon (16)
ARAF	Exon (7)
BRAF	Exon (11, 12, 14, 15)
CDK4	Exon (2, 4, 7, 8)
CTNNB1	Exon (3, 7, 8)
DDR2	Exon (14-19)
EGFR	Exon (12, 18-21)
EIF1AX	Exon (1, 2)
ERBB2	Exon (8, 17-21)
ERBB3	Exon (3, 6-10, 21, 23)
ESR1	Exon (4, 5, 7, 8)
EZH2	Exon (16)
FBXW7	Exon (9, 10)
FGFR1	Exon (4, 7, 12-14)
FGFR2	Exon (7, 9, 12)
FGFR3	Exon (7, 9, 14, 15)
FOXL2	Exon (1)
GNA11	Exon (4, 5)
GNAQ	Exon (4, 5)
GNAS	Exon (8, 9)
HRAS	Exon (2-4)
IDH1	Exon (4)
IDH2	Exon (4)
JAK2	Exon (14)
JAK3	Exon (4, 16)
KIT	Exon (8, 9, 11, 13-18)
KNSTRN	Exon (1)
KRAS	Exon (2-4)
MAP2K1	Exon (1-6)
MET	Exon (2, 14, 19, 20)
MTOR	Exon (30, 39, 40, 43, 47, 53, 56, 57)
MYD88	Exon (5)
NFE2L2	Exon (2)
NOTCH1	Exon (26, 27)
NRAS	Exon (2-4)
OXA1L	Exon (1)
PDGFRA	Exon (12, 14, 18)
PIK3CA	Exon (2, 5, 8, 10, 14, 21)
POLD1	Exon (6, 8, 12, 15-17, 24)
POLE	Exon (9-14, 21, 25)
RAC1	Exon (2)
RAF1	Exon (7)
RET	Exon (11, 16)
RHOA	Exon (2)
RIT1	Exon (4, 5)
RNF43	Exon (2-10)
ROS1	Exon (36-41)
SF3B1	Exon (14, 15)
SMAD4	Exon (3, 9, 12)
