# Supplementary material for: Identifying gene expression signatures of oncolytic virus response in patient-derived pancreatic ductal adenocarcinoma organoids
Source: Mol Ther Oncol. 2025 Sep 23;33(4):201064. doi: 10.1016/j.omton.2025.201064 (PMC12546772; doi:10.1016/j.omton.2025.201064)
Supplement: Table S2. Gene expression profile associated with sensitivity or resistance per OV [file mmc2.xlsx]

## Sheet: Blad1
Table S2. Gene expression profile associated with sensitivity or resistance per OV
NDV - Sensitive	NDV - Resistant	RV Jin-3 - Sensitive	RV Jin-3 - Resistant	MeV-Edm - Sensitive	MeV-Edm - Resistant	Goravir - Sensitive	Goravir - Resistant	Column1	Column2	Column3	Column4	Column5	Column6	Column7	Column8	Column9	Column10	Column11	Column12	Column13	Column14	Column15	Column16	Column17	Column18	Column19	Column20	Column21	Column22	Column23	Column24	Column25	Column26	Column27	Column28	Column29	Column30	Column31	Column32	Column33	Column34	Column35	Column36	Column37	Column38	Column39	Column40	Column41	Column42
COX16	CD80	MAPK10	MIOX	TNNT2	PRR4	SHBG	CCDC114
OSR1	TP53AIP1	APBA2	HCLS1	C2orf66	RP1-234P15.4	MOCS1	CRABP2
HOXC4	FABP7	ZSCAN23	FLJ44790	TP53AIP1	ADAMTS6	TNFAIP2	FAM72A
POLR2J3	C10orf11	ANO4	RLBP1	GAL3ST1	ANKRD46	ZNF441	GOLIM4
BEX5	SLC22A3	RADIL	AEBP1	GLI2	ATP5S	ARMCX2	HMG20A
DLX6	UNC5CL	C8orf48	CEACAM1	AC016738.3	C4orf19	SPON1	KLK8
ARRDC2	METTL21C	ADAMTS14	DUSP6	RLN2	C6orf62	ZNF660	LASP1
C9orf96	RP11-355N15.1	FOXE1	ESAM	RP3-322G13.5	CD164	PHLDB2	NMB
TCF3	HPGDS	HS6ST2	FAM219B	SELL	CD274	TRABD2B	OAS1
TENM2	CLEC18B	INA	GLUD2	SEPT4	CRBN	PDLIM4	RPL23AP32
FAM110C	HSD17B3	ALPK3	SEC16B	STK16	CSF1	DDX25	SUZ12P1
NR4A3	IFNK	RP3-399L15.3	STARD10	TOB2P1	GNG10	ARL10	CAPSL
RUNX1	RGN	BRINP1	CACNB4	FAM156A	ITPR1	ARMCX1	COL24A1
HOXB7	CYTIP	CEACAM3	CDAN1	MXRA8	KIAA1456	BMP1	ITGA4
PAX3	PAPPA	IQCA1	CEP72	SCXB	LEPREL1	BHLHE41	AMHR2
ANXA2R	DAND5	KLHL34	CISH	SLC22A15	MANEA-AS1	DBIL5P	FAM132A
HOXB2	NCKAP1L	KIAA1456	ELOVL6	WBP1	RAB4A	TOPORS-AS1	SPOCK3
ERAP2	RGS9	TGM4	FBN1	RP11-346D6.6	SETD9	APBA2	ACSL3
VASH2	CCL24	RFTN1	GABARAPL1	LPAL2	SLC22A23	PPBP	APIP
ZMYM2	RECK	HYDIN	HIST1H2BM	RFX8	SLC25A26	C17orf107	ATG10
ZNF121	RP4-777D9.2	GNG11	KCNV2	ADAP2	SLC39A8	RARRES2	CCNB2
HOXB6	LIX1	AGTR1	KLF6	CYP2D7P	SLPI	PHYHD1	CEND1
TAS2R60	ABCB1	FGFR1	KPNA7	GPM6A	SNRK	PKLR	CLDN6
C21orf58	ACSBG2	VTCN1	PCGF3	GJB3	SYNJ2BP	CNKSR2	CYTH4
CCDC58	F11	NRXN3	POU5F1	GJB7	TMX1	B4GALNT4	FUOM
CRISPLD2	GUSBP3	ZFP82	TTC39B	RHBDL1	TNFAIP2	C6orf15	GPR158
TMEM243	RBP1	SMO	SCN2A	CSMD2	UBE2E1	DPF3	MID1-2
ZBTB43	SEC14L1P1	AR	ELN	ADAM11	USP6	TTR	SNRPD2
ZNF225	TRIM50	GABRQ	NPSR1	EDAR	ZNF670	ANO4	SNUPN
ARX	C7orf61	DNAH11	ANTXR2	GRIN2C	FAM65B	CEACAM3	SRGAP2B
EVX1	IGF1	ZNF879	ARHGAP11B	LAMA5	KCND3	RADIL	ETNPPL
CEP192	FAM217A	SFRP1	CCDC142	NTF4	SNORD33	POLB	UPK3A
HIVEP2	CTAGE9	TFAP2C	CKLF	PDLIM7	APOL6	NPY4R	CTNNA3
KRI1	HPN	KAAG1	FAH	FAM183B	AQP3	P2RY6	C19orf40
TUBA3E	PRTG	ANKRD53	FHL2	IQCJ-SCHIP1	ATP13A4	IL10RB-AS1	CACNB4
CEP250	PGLYRP1	TTC40	HAS3	RLN1	BCKDHB	FLG	FAM169A
CTU1	HYAL4	ZNF660	IRF8	MYCBPAP	CLIC4	GPX3	FASTKD3
CWC27	CSF1R	ZNF675	LBX2	C22orf26	DAPP1	GAMT	KLHL23
EPOR	MKRN7P	NRG1	LSM11	PRG2	DNAJC3-AS1	CELF4	KNSTRN
FRY	OR1J2	CCDC62	NEDD8	PHYHIP	EIF2A	MAFIP	LGALSL
JAKMIP3	RP11-197N18.7	RPL21P28	NTSR1	ROGDI	FAM134B	ZNF708	MFF
LANCL3	ANO2	TUBBP5	OPLAH	ELN	FBXW10	TDRP	NUSAP1
SLC16A13	PANX3	FCRL3	PFKP	KLRC2	GPX8	KRTAP1-1	POLR2J
TMSB15B	TMEM211	FNDC1	RP11-473M20.5	TMEM88B	KIAA1586	IQCA1	RPGR
ARHGEF38	FKBP1B	GRIA2	TMEM17	USP17L2	MAGI1	KLHL34	LINC01171
C19orf55	C17orf47	RNF150	TRNAU1AP	CERCAM	MICU2	TGM4	SNORA81
C1QL3	HLA-DOB	UCHL1	ZNF511	MAP1LC3A	PCCA	ZFP92	HSD17B3
MID2	HEPACAM2	CIRBP	PRR23D1	SEPT1	PELI1	NDFIP2	MAP3K19
RNMT	ALDH8A1	TMEM255B	RP11-310P5.1	ZDHHC2	PIGR	REEP6	B3GNT2
SATB2	HLA-DMB	SLIT3	ANKRD20A1	KCTD19	RARS2	RPL21P28	B4GALT4
USP48	C2orf83	TBX18	CEND1	FAM24B-CUZD1	RCHY1	FADS6	DMC1
EN2	CNDP1	ARMCX2	DSERG1	NAV3	RPL21P28	KLK15	HAS3
RP4-655J12.4	CRYAB	NRCAM	ENTPD2	ZNF583	SHH	SLC6A10PB	HS3ST1
LRRIQ4	FAM153B	HLA-G	GOLGA2P5	MESP2	SMIM11	NRG1	IFI44L
CT55	GLYATL2	IL1RL2	HDHD3	DDX11L5	SRGAP3	ZNF625	NCALD
ANKRD20A9P	KRT32	DDX25	KNSTRN	COL1A1	SSPN	DSC3	SCART1
PDE6A	ITLN1	SYN3	KRTCAP3	IL20RB	TLE4	FRMD6	ZC2HC1C
ANO8	HLA-DPB1	KRTAP1-1	MALSU1	TAS2R46	TTC6	TMEM88	ZNF438
CDADC1	TYRO3P	NCCRP1	METTL22	RHBG	UBD	PPP1R14A	SCN2A
CHST3	AMBP	RNF180	MID1-2	ADORA1	WDR48	CYYR1	A2M
FAM115C	GOLGA8H	YPEL4	NAGS	SLC16A11	AC016995.3	COL18A1	UNC80
FAM157A	HAAO	TNFSF8	PANK4	GABRD	CHGB	CTDSPL	ASB4
GAREM	LHFPL4	MOCS1	PMP22	MEOX2	CYP8B1	VWDE	C9orf142
HP1BP3	NUDT2	ZNF542	TBC1D1	HCST	IGDCC3	ENTPD3	IQCG
IL23A	EGFL6	CENPVP2	TMC6	KLRC3	SNORA53	GATSL2	IRF8
KCTD12	GPHA2	C11orf96	TMEM246	KRT222	HS6ST2	SLC35F3	METTL21A
KIAA1430	GUCY2GP	DSC3	TNFSF12	HIST3H2A	ACYP2	TUSC3	PACRG
MAF	ACOX2	ZNF582	CA14	LMTK3	ANTXR1	FIG4	RIBC1
MICB	FCGR1B	FRMD3	CCDC110	MSS51	BCAT1	HES2	ZNF232
OVOL1	HIST1H1A	GPX3	CLK3	NGEF	CASP4	ITIH4	GPM6A
POLR2J2	MSMB	CXCL9	FOXA3	PP13	CEACAM7	C10orf99	THY1
PROM2	CDH11	PPP1R14A	FUT8	PPP1R35	CYB5A	DGCR6	AQP7P1
ST6GALNAC2	SCGN	ZNF732	HIST1H2AJ	RCE1	DNAJC28	DUSP13	MAP2
TSPYL4	RP11-713M15.1	SLPI	KLK8	TMEM234	DPH3	HSF5	RP11-466F5.8
PLCB2	M1AP	TLE2	POLE4	BCL2L10	EMC3	IGSF6	RP11-57H12.3
SKAP1	CLUL1	PPBP	RP5-977B1.7	USP32P1	ERAP2	RP11-93I21.3	SLC43A3
ABHD14A	MSI1	NUAK2	TRIM47	CENPVP1	FAM198A	SNORD83A	TTC30B
ARHGEF39	ACMSD	ZNF518B	PRG2	OTOGL	HIST1H4C	AL132709.5	CD163L1
BCAN	CEACAM16	NUP210L	TIMD4	CSRNP3	MED21	KCNJ16	FES
CACNA1D	PPAPDC1A	MEDAG	ITGA10	HIPK4	MIB1	C8orf48	FEZF1
CCDC144B	TEX11	LGI3	MRPS15	CEND1	NCOA7	DNAJB9	HOXC6
GNAI1	MYBPC1	RP11-245M24.1	POLM	CENPT	PDE5A	FAM211A-AS1	ABCB4
LMF1	REG3A	SCAND3	RDH13	FAM167B	RAB5A		LAX1
MEA1	SCTR	TUSC3	RP11-685M7.3	FGFRL1	TM9SF2		AGPAT9
NT5E	TMEM236	ZNF625	SLC13A3	MYO7A	TMEM181		C17orf67
SERTAD4	PTGIS	ANTXR1	SLC43A3	RPS26	TNFSF10		CABYR
SOX4	TMEM150B	CBWD3	ZNF222	TMEM106A	TPH1		EFHB
SPATA25	PDE6B	DYSF	IL1RAPL1	TNFRSF14	TSPAN13		GIMAP2
ANKRD18CP	GJB1	NCF2	C11orf31	ZNF251	TTC39C		KLHL41
ARMC10	REG1A	TBX3	CKMT1A	TTLL10	VSIG2		PIR
C10orf54	CCL2	CDH2	GSR	AC007040.7	YBEY		PLN
CDC42EP3	C1orf168	SLC17A4	LGALS1	C17orf66	ZNF197		PRRG4
COX20	VSTM5	B4GALNT4	LOXL1	C5orf52	MEI4		RABL5
CSGALNACT2	SLC9B1	RP11-118E18.2	MRM1	CECR5-AS1	RGS7BP		RP11-381O7.3
CWC25	RPS16P5	NKD1	NIT1	CSF3R	SEMG1		HIGD1C
DEPDC4	ACSL6	TSPAN6	POLR2H	DAO	ATF7IP2		SERPINI2
HSBP1	LIMS3-LOC440895	C1orf87	RPL23AP32	GALNT9-2	C14orf164		ARL6IP6
LINC00674	ERMN	SLC25A52	SH3KBP1	GBP1P1	CCL20		C4orf36
MDC1	HSPB8	ATOH8	WDR45B	GOLGA6B	CYB5R4		GS1-251I9.4
PIGA		BHLHE41	C11orf48	HERC2P10	PRPF4B		KIAA1107
RANBP9		TMEM47	ANKRD22	LINC00032	USP16		PRAP1
SAP30		KIF26A	GSTZ1	MAGEB17	ZNF277		HOXA3
SKA3		LINC00925	MSS51	OLAH	RP11-432I5.1		HOXA7
SLC12A2		RP3-325F22.3	NIPA1	OR4F3	ANKRD18CP		CELF6
ZADH2		PTPRS	RPA3	OTOP2	RP11-486A14.2		SLC39A10
ZXDB		SLC31A2	RRAGA	RNU6-16P	SNORD3C		SLC47A1
MEI4		ZYG11A	THOC6	SEPT12	ARRDC4		TOX3
RP11-75N4.2		CCND2	TXN	SLC6A13	DDX58		IL1RAPL1
HOXB3		ZDBF2	RPS10P7	AOC3	JAGN1		RP11-112L6.4
ANKRD10		ARHGEF26	NTS	ARID3B	KAT2B		MYLK2
ANKRD36B		GRM6	SRCRB4D	C5orf55	PIGY		ZIC5
CAPN1		CNTF	ATG10	FAM86B1	PLCL2		RGS1
DNAJC15		GAPDHS	C11orf45	FLJ37035	RABGGTB		RP11-1C1.4
ESPNP		MPO	C19orf83	GALK1	RFXAP		AC007040.7
FAM228B		RP11-909M7.3	CACNA2D4	GATSL3	TPM4		C17orf66
FOXO1		TNFSF11	CHRNA3	LINC01061	ISY1-RAB43		C5orf52
HMHA1		CBS	CTDSPL2	MZF1	SNORA24		CECR5-AS1
NR2C1		ZIK1	KIAA0101	NME4	SNORA71D		CSF3R
PCNT		ADCY1	MYCBPAP	PKD1L2	HIST1H3F		DAO
PLIN2		SLC22A17	RP11-58E21.3	SLC43A3	ALDH1A1		GALNT9-2
RGP1		EIF4E1B	BEST2	PAK3	AP1S2		GBP1P1
RWDD4		NAP1L3	FAM183B	TEX19	C21orf33		GOLGA6B
SLC25A4		PLA2G1B	IL34	FLJ42351	FAM46C		HERC2P10
WDFY2		RNF126P1	IQCJ	AC090505.6	FRAT1		LINC00032
ZBTB8OS		CERS4	IQCJ-SCHIP1	WAS	MINOS1		MAGEB17
ZNF112		CXCL6	LPAL2	C17orf50	NT5DC1		OLAH
ZNF785		ID3	PRPH	ETNPPL	PROM1		OR4F3
ZXDA		PARK2	RFX8	SRCRB4D	RPL15		OTOP2
TDRD12		ZNF322	RLN1	ITIH2	RRAGB		RNU6-16P
CES1		EFCAB1	TMEM88B	BOLA1	TMEM47		SEPT12
ALOX12B		EPB41L3	ABLIM3	FLJ44342	ZNF184		SLC6A13
ATG9B		FAM49A	C16orf86	ITPRIPL1	PCNA-AS1		C5AR1
C19orf25		ZFP92	LPIN2	MROH6	PDCL2		CHRNA3
C9orf172		HIST1H1T	MAP2	OPLAH	PLET1		CHST5
CCDC163P		KLK13	MROH7-TTC4	PLAUR	PRSS48		PEX11A
CECR6		RP11-432I5.1	NPC1	SLC45A1	RNU4ATAC		STX1B
CHAF1A		CECR1	PIH1D1	SPATA20	RNU5B-1		AOC1
DUSP7		TNFAIP8L2	RGS19	ST3GAL1	RNU6ATAC		APOBEC1
GRHL3		LRRC63	STAT4	TMEM8A	SCARNA18		ARHGAP11B
HIC2		MICU3	CCM2L	ZNF469	SNORA16A		C12orf75
ILF3-AS1		ZNF418	EHBP1L1	AKR1CL1	SNORA26		CMC2
ING1		ASF1A	GPRC5A	CXorf49	SNORA33		HIST1H2BE
KIF7		LYPD6B	NDUFA1	F13A1	SNORA38		HIST3H2BB
LRP2BP		SLC26A5	PIM1	FAM19A3	SNORA44		NQO1
NOS1AP		PLXDC2	SSFA2	IL20	SNORA54		RP11-53O19.1
PADI1		CALHM3	TOB2P1	OBP2B	SNORA57		USP53
POU2F2		LAYN	CISD3	PDE6G	SNORA76		CD69
RTKN2		NR1H4	FERMT3	RP11-799P8.1	SNORA7A		GMNC
STEAP4		CEACAM7	PP13	S100B	SNORA7B		HCN1
TES		POLB	C11orf83	WDFY4	SNORA8		CPEB1
LIMS3		TMEM88	C19orf40	MCOLN3	SNORA80B		UTS2
DGCR10		ZKSCAN7	DUT	F10	UBE2U		GFAP
HOXB4		MAB21L1	FZD5	SCRT1	WSCD2		MTRNR2L8
SRPK3		SEPT5	MED28	STAB1	SNORA71B		AKR1CL1
MCOLN2		KCNS3	MTMR11	TAAR1	SCARNA1		CXorf49
STK32B		ARL9	PEAK1	B3GAT3	OR7E2P		F13A1
MMP17		C3orf62	PPM1J	CCDC57	ABHD3		FAM19A3
TMEM145		GMDS-AS1	PPM1N	LRRC8A	AGR2		IL20
ASB1		NBEA	PRSS8	NUMBL	CFTR		OBP2B
C7orf49		OXTR	RRAS	RHPN1	CYP26B1		PDE6G
CEP76		PTPN13	TANC1	SNAI3	DYSF		RP11-799P8.1
CREB3L2		RCBTB2	C6orf100	SRPX	EIF4E3		S100B
DARS		RNF19A	TAAR3	TGFBR3L	FAM19A2		WDFY4
DDX11		TRIM29	ATP1A1OS	TMEM74B	GMDS-AS1		KANSL1L
DIDO1		ZNF254	EMP3	TMEM86B	IFNAR1		PTPDC1
DKFZP434F142		ZNF529	ORAI3	TUBG2	MKRN2		RP11-379B18.5
GADD45B		DKFZp686L13185	TMEM61	UNC13D	SELK		TMEM194B
GRAMD3		PKLR	UNC13D	CXorf21	SHBG		FAM212B-AS1
HACE1		FLJ30679	ACP6	PDLIM3	UBE2J1		RHBG
HIST1H2BB		REEP6	DUSP28	ELOVL3	SULT4A1		NYAP1
HMGN2		CNKSR2	LRP8	TEX14	BIVM-ERCC5		CDC25C
IFT80		NPTX2	NME4	COL4A1	BTN3A2		CHN1
JARID2		HS3ST2	PTPRH	AC008697.1	C19orf10		CTDSPL2
LATS2		ZNF793	SPRY1	PTPRC	C21orf91		FMO4
MCAM		ADAMTS10	UPP1	CCM2L	CBWD3		GEMIN8P4
MCM5		BEND5	ADAP2	GLI1	CCDC122		PTMA
MEX3D		CNTN3	AGPAT2	RP11-293M10.5	CMC1		SENP8
MICAL2		GHSR	AMZ2P1	A1CF	CNIH1		SPRY1
MYH11		GRM5	HIST1H2AG	ADAMTS13	FRMD3		ZNF341
OPA3		SHBG	LRRC28	AIM1L	GLRX		HOXC11
QKI		SMOC1	MYO15B	ARHGAP33	HP		MPP2
RCN3		SORCS2	TINAGL1	ARHGEF25	IQGAP2		TTC30A
ROCK2		CSF3	FLJ44342	DENND3	KLHDC1		PLXDC1
SBSPON		FGF2	TNIP2	FBXL20	LACC1		CALML6
SCNN1A		FSTL1	USP53	GLI4	LYRM2		TUBA3D
SEMA3A		GATS	MFI2-AS1	MED28	PSTPIP2		MSANTD1
STX2		RNF144B	GSTT2B	MYO15B	RARRES3		ABCA13
TCEAL1		SMIM10	PAK1	RHOF	RRN3P1		LINC00312
TCF19		ST7L	PPP1R35	SLC15A4	ZNF430		TXN
TNRC6C-AS1		UBD	SEPT1	SPHK1	ZNF77		SYNDIG1L
TPBG		XKR6	RP11-317J10.2	SSH3	HIST1H2BH		TDO2
VEZF1		ZNF596	NYAP1	THBS3	ZBTB8B		ABHD11
ZFYVE20		UG0898H09	LINC00312	CCDC116	C17orf78		ANKRD22
ZNF114		AC073321.3	SLMO1	APOE	CD47		ATRAID
ZNF23		AGBL4	SPATS2	C15orf38-AP3S2	CMTM6		EFHC2
ZNF783		AIM2	RHOXF2	LPPR3	COG6		GLUD2
ADAM23		CDHR1	AKR7A2P1	CLEC18A	FAM46A		IRAK3
SEMA3G		CWH43	GJA4	KLHL4	HMGN3		MDK
KLRF1		DMRTA2	CALB2	ADAMTSL2	HSPA13		POT1
ARID4B		DPY19L2P1	CDC42EP2	SPARCL1	OSTCP2		ROBO3
ARRB2		ECEL1	GSTO2	HSD17B13	ROR1		HOXC5
ATP6V1C2		FLJ39080	MYO7A	STRC	RPL21		STAB2
BMI1		GBP7	PRSS53	CSF2RA	SLCO2A1		DISC2
C14orf1		HRK	SEPW1	HTRA4	STXBP6		DAW1
CCDC88C		KRTAP10-2	TOX3	BOK	TIMM9		EMX1
CMC4		LDHC	MIA-RAB4B	C17orf49	ZNF554		LYSMD1
DEPDC1		NPIPA3	BOLA1	C3orf18	ZNF791		NSUN7
FOXO3		ODF3L2	C19orf77	C4orf48	GUCY1A2		STAG3
GTSE1		PTGFR	CENPV	CCDC24	RP11-778H2.1		FLJ42351
ISCA2		REG1P	MLPH	CELF3	ATP5J		KLRG1
IYD		T	SENP7	CGB7	C8orf47		RGS19
LYPD5		TCAM1P	GRIK5	CYTH4	CCDC174		DCN
MGC57346		TRIM71	C9orf142	ERCC1	CDC40		GDF9
MYLK4		VAX1	LETM2	GLIPR1L1	DCUN1D3		CIB2
MYRIP		ZFR2	MVD	LETM2	ECHDC1		PLXNC1
PRDM2		ZNF208	SLC39A10	LIN37	F2RL2		PPFIA2
RB1		BEX4	SPSB2	LTBP4	FBXL3		DSERG1
SKI		CPAMD8	C19orf33	NFATC4	ITGA9		FAM86EP
STMN1		TIMP3	CAPG	NUTM2A	NDUFB6		ANKUB1
WDR19		ELMOD1	AKR1E2	PCED1A	SCARNA12		GOLGA6C
ZKSCAN3		PTCHD2	SEMA4B	RP11-43N5.1	SGK1		ST18
ZNF175		TEKT1	TMEM55A	SLC22A3	UFL1		PRG2
ZNF621		CADM4	ADCY10	SUPT4H1	ZNF322		ALPK1
ZSWIM6		GAMT	OR52I1	WDR45	EPB41L3		LEF1
CRSP8P		TCF4	DLL4	ZBTB37	ARF4		ABHD17C
C2orf48		KIAA1751	FA2H	PLA2G4E	AZI2		RPL13P5
C11orf21		ZNF876P	OXLD1	SLC22A1	CLIC6		TBC1D1
PITX2		SMOC2	PROCA1	GRIK5	FGD3		ADAMTS16
GJC3		NPY1R	SEPT4	SLCO1A2	NMD3		IFNL1
FAM194A			SLC30A4	FAM212A	SEMA3F		PRR25
ACPL2			TBX6	RP4-756H11.3	UBA52		SLC9A9
ACSL1			MSANTD3	UPK1A	ACTA2		CACNA1A
ASRGL1			MSH5-SAPCD1	AHDC1	ARL15		SEPT4
C2orf69			OBFC1	ARHGAP27	CTDSPL		TMEM246
C2orf70			ITGA2B	EREG	CTTNBP2		MED28
CCSAP			IAH1	GOLGA2P5	MUC20		TCF12
CDKN2C			KIAA1199	GUSBP1	RBX1		CCDC142
CENPM			LINC00263	GYLTL1B	SESN1		FAM24B
DNASE1L2			LURAP1L	HPCAL1	SLC4A4		KYNU
EBPL			OSMR	INO80B	TGDS		CALB1
ELF4			C19orf45	KCNV2	DHRS3		RPA3
FNIP1			MSRB2	KCP	RASGRP3		OFCC1
G2E3			RHBG	KRT17	RGPD6		SLMO2-ATP5E
GIN1			LPCAT4	LYRM9	COMMD6		GP6
GPIHBP1			QPCTL	MMP11	FAM133DP		METTL5
HIST1H4L			JMJD7-PLA2G4B	NKPD1	RNF138		LRRC36
IBA57			GLI1	PLCH2	SLC12A2		TRPM8
KIAA1244			KCTD19	RECQL5	SNTN		JMJD7-PLA2G4B
LRRC16B			RP11-445H22.3	SH3GLB2	BMX		CLCA3P
MARVELD1			HSD17B13	SLC47A1	ESCO1		HPCA
MSL2			SLC26A9	TMEM198B	KLHDC2		AKR1E2
MTCP1			FAM24B	TMEM53	LPAR6		OSGEPL1
MYO9B			MIEN1	TSSK6	RNF144B		ABCA17P
PKN3			SIGLEC10	ZMAT5	SNRPF		TM4SF18
PRR12			EHD2	ZNF213	ZNF557
PSD4			SERF2	ADAMTS7P1	MEDAG
RASA1			RP11-160O5.1	C2orf78	RNU2-2P
RBFOX2			ZFYVE19	MSTN	SNORA71C
RGMB				RSPH6A	MRPL39
RNF125					SLC26A2
RNF24					TPT1
SAMD4A					CCNG1
SIX2					PLOD2
SLC11A1					CSF3
SSH2					N4BP2L1
TXNDC16					OGFRL1
UBE2D4					TUBBP5
USP54					SNORA49
VANGL1					NEFM
VRK1					NANOS1
ZMYND8					RASSF5
CCDC180					RNVU1-7
SLC8A1					NRIP1
TOX					B3GALNT1
RP11-379F4.4					TOPORS-AS1
SLC10A4					RCBTB2
AC016629.8
ACOT4
AKIRIN2
ARL2BP
ATF7
BLM
C2orf61
CCSER2
CDC45
CENPJ
CENPP
CIDECP
CNTLN
CRYM-AS1
DAPP1
E2F7
EXOSC6
IGF2
IKZF3
KIAA0513
KLHDC7A
KSR2
LRIG2
MAP3K9
MCM10
MEGF6
MRPS31P5
NCR3LG1
NEK4
PAN2
PAX6
PKNOX1
RCBTB1
RNF168
SGTB
SLC38A1
SLITRK6
SRRM1
TAF9B
TBC1D8
THAP7
TMEM185B
TUBG1
UHRF1
ZBTB39
ZC3H11A
ZDHHC11
ZFP90
ZNF107
ZNF473
MAFB
HOXB9
TNRC18P1
LRRC32
C15orf26
KCNH7
SIGLEC15
GOLGA8S
ADCY3
APOO
BCYRN1
CENPL
CENPU
CEP57L1
CEP95
DHFR
DNMT1
ESYT2
FAM120C
FAM206A
FBXO8
FGFR1OP2
FKBP14
GEMIN2
GRB10
HMGB1
HOXC10
HPSE
IL17RB
IQGAP3
KBTBD2
KBTBD7
KHNYN
KLHL3
LIN54
LINC00346
LIX1L
LSM5
MAD2L1
MAN1C1
MB21D1
MBLAC2
MEGF9
MEIS2
MIS18BP1
MMD
MRP63
MRPS36
NDUFA4L2
NET1
PHTF2
PPP1R10
RASD1
RIBC2
RNASEH2B
RP11-475N22.4
RP11-538P18.2
RPS6KA5
SIM2
SLC16A7
SLC25A51
SLC26A8
SPEN
SRGAP2
STAC3
SWSAP1
TMED10
ZNF155
ZNF19
ZSCAN9
DPY19L2P4
FOXD1
DDX3Y
AGTPBP1
ANKZF1
ARSB
ARVCF
ASXL1
BACH2
BRWD3
C2orf49
C4orf21
CARD8
CASP2
CBX5
CCDC109B
CCDC171
CCNA2
CDKN1B
DAPK1
DCK
DOCK9
DSCC1
EMP1
ETV4
FAAH
FANCG
FOXD4
FOXN2
FXYD5
GIGYF1
GSE1
H2AFV
HNRNPA3
IDS
KDM3A
KMT2E
LIPE
MAP3K3
MIS18A
MOSPD2
NBPF12
NBPF26
NXPH4
PAN3
PHLPP2
POC1A
PPP1R3D
PPP1R3E
PRKCA
RNF38
RPGRIP1L
SGOL1
SPATA24
SPRED2
SSBP2
SUCO
TFDP1
THOP1
TMEM43
TOP3A
TP53BP2
TRAM2
TREX1
TSNARE1
TULP3
ZNF273
ZNF318
ZNF445
ZNF516
RP1L1
VAV1
CA8
CDC42P3
SPIB
KCNC2
ACIN1
ACTR8
ALG9
ARF6
ATAD2
ATP2C2
ATP6V0E2
C22orf39
C9orf156
CENPN
CHML
CYBB
DHCR7
DIAPH3
DNAJA4
DPY30
EFCAB2
EMB
EMC1
EPPK1
FAM64A
FANCB
FNDC3B
FOXRED2
GBP2
HSF2
KIF14
KLF5
LINC01183
LIPT1
LMNB2
LOXL3
LRIF1
LRRC37A
LRRC37BP1
LRRFIP1
MBIP
MCF2L
MED12L
MELK
METTL9
MKI67
MSANTD2
MTRF1L
MTURN
MYO18A
MZT1
NKAPP1
OTUD5
PANO
PARP4
PASK
PAXBP1
PCOLCE
PRSS27
RAB34
RABGAP1
RAD51C
RECQL4
RNF138
RNF219
SAMD5
SASH1
SGK3
SH3PXD2A
SKA1
SPAG9
SPATA9
SPC25
STAM
TCFL5
TEAD1
TEKT4P2
TERF1
TRIM41
TSHZ1
UBXN4
USP12
UTP11L
VHL
WAC
WHSC1L1
YEATS2
YOD1
ZKSCAN8
ZNF292
[truncated: 5,000 more columns]
